# Supplementary material for: IL-5 and IP-10 Detected in Quantiferon Supernatants Distinguish Latent Tuberculosis from Healthy Individuals in Areas with High Burden in Lima, Peru
Source: Pathogens. 2025 Nov 30;14(12):1225. doi: 10.3390/pathogens14121225 (PMC12735898; doi:10.3390/pathogens14121225)
Supplement: Supplementary file 1 [file pathogens-14-01225-s001.zip]

Archive with 1 entries (1 files):
- pathogens-3919716-supplementary.pdf
